# Supplementary material for: Turtles in Malaysia: A Review of Conservation Status and a Call for Research
Source: Animals (Basel). 2022 Aug 25;12(17):2184. doi: 10.3390/ani12172184 (PMC9454601; doi:10.3390/ani12172184)
Supplement: Supplementary file 1 [file animals-12-02184-s001.zip]

Archive with 1 entries (1 files):
- animals-1827249-supplementary.pdf
